# Supplementary material for: Ceramide Kinase (CERK) Emerges as a Common Therapeutic Target for Triple Positive and Triple Negative Breast Cancer Cells
Source: Cancers (Basel). 2022 Sep 16;14(18):4496. doi: 10.3390/cancers14184496 (PMC9497187; doi:10.3390/cancers14184496)
Supplement: Supplementary file 1 [file cancers-14-04496-s001.zip]

Archive with 3 entries (2 files):
- cancers-1832882-supplementary/
- cancers-1832882-supplementary/cancers-1832882-supplementary-Figure S4.pdf
- cancers-1832882-supplementary/cancers-1832882-supplementary.pdf
